# Supplementary material for: Cell-Free DNA as a Biomarker at Diagnosis and Follow-Up in 256 B and T-Cell Lymphomas
Source: Cancers (Basel). 2024 Jan 11;16(2):321. doi: 10.3390/cancers16020321 (PMC10813584; doi:10.3390/cancers16020321)
Supplement: Supplementary file 1 [file cancers-16-00321-s001.zip]

Archive with 1 entries (1 files):
- cancers-2791187-supplementary.pdf
